# Supplementary material for: Vision Feedback Control for the Automation of the Pick-and-Place of a Capillary Force Gripper
Source: Micromachines (Basel). 2022 Aug 7;13(8):1270. doi: 10.3390/mi13081270 (PMC9413825; doi:10.3390/mi13081270)
Supplement: Supplementary file 1 [file micromachines-13-01270-s001.zip]

Archive with 3 entries (2 files):
- Video S1 digest movie/
- Video S1 digest movie/ReadMe_Video S1 digest movie.txt
- Video S1 digest movie/Video S1 digest movie.mp4
