# Supplementary material for: Vision Feedback Control for the Automation of the Pick-and-Place of a Capillary Force Gripper
Source: Micromachines (Basel). 2022 Aug 7;13(8):1270. doi: 10.3390/mi13081270 (PMC9413825; doi:10.3390/mi13081270)
Supplement: Supplementary file 1 [file micromachines-13-01270-s001.zip › Video S1 digest movie/ReadMe_Video S1 digest movie.txt]

This video is a digest of the following article.

"Vision Feedback Control for the Automation of the Pick-and-Place of a Capillary Force Gripper"

This video contains following contents

1
Automatic pick and place of the single nozzle capillary force gripper by the vision feedback program.

2
Self-alignment phonomena of a cubic sample, that cause the end of a squre nozzle.

3
Evaluation of the size matching effect, which contributes understanding the capillary force gripper and useful for study the appropriate set of the parameters

We believe this video make easier for understanding our paper.


Sincerely,

Ito Takatoshi
Eri Fukuchi
Kenta Tanaka
Yuki Nishiyama
Naoto Watanabe
Ohmi Fuchiwaki
